# Supplementary material for: Identification of Potential Insect Growth Inhibitor against Aedes aegypti: A Bioinformatics Approach
Source: Int J Mol Sci. 2022 Jul 26;23(15):8218. doi: 10.3390/ijms23158218 (PMC9332482; doi:10.3390/ijms23158218)
Supplement: Supplementary file 1 [file ijms-23-08218-s001.zip]

Archive with 1 entries (1 files):
- ijms-1756683-supplementary.pdf
